# Supplementary material for: Assessment of Food By-Products’ Potential for Simultaneous Binding of Aflatoxin B1 and Zearalenone
Source: Toxins (Basel). 2020 Dec 22;13(1):2. doi: 10.3390/toxins13010002 (PMC7822050; doi:10.3390/toxins13010002)
Supplement: Supplementary file 1 [file toxins-13-00002-s001.zip]

Archive with 21 entries (21 files):
- Figures S16.tif
- Figures S17.tif
- Figures S18.tif
- Figures S19.tif
- Table S1.docx
- Table S2.docx
- Figures S1.tif
- Figures S2.tif
- Figures S3.tif
- Figures S4.tif
- Figures S5.tif
- Figures S6.tif
- Figures S7.tif
- Figures S8.tif
- Figures S9.tif
- Figures S10.tif
- Figures S11.tif
- Figures S12.tif
- Figures S13.tif
- Figures S14.tif
- Figures S15.tif
